# Supplementary material for: Towards a Fungal Science That Is Independent of Researchers’ Gender
Source: J Fungi (Basel). 2022 Jun 28;8(7):675. doi: 10.3390/jof8070675 (PMC9321353; doi:10.3390/jof8070675)
Supplement: Supplementary file 1 [file jof-08-00675-s001.zip]

Archive with 1 entries (1 files):
- 2.jof-1746342-supplementary.pdf
